# Supplementary material for: Factors Associated with Interruptions of Enteral Nutrition and the Impact on Macro- and Micronutrient Deficits in ICU Patients
Source: Nutrients. 2023 Feb 11;15(4):917. doi: 10.3390/nu15040917 (PMC9959226; doi:10.3390/nu15040917)
Supplement: Supplementary file 1 [file nutrients-15-00917-s001.zip]

Archive with 1 entries (1 files):
- nutrients-2142518-supplementary.pdf
